# Supplementary material for: Comprehensive Understanding of the Kinetic Behaviors of Main Protease from SARS-CoV-2 and SARS-CoV: New Data and Comparison to Published Parameters
Source: Molecules. 2023 Jun 7;28(12):4605. doi: 10.3390/molecules28124605 (PMC10304930; doi:10.3390/molecules28124605)
Supplement: Supplementary file 1 [file molecules-28-04605-s001.zip]

Archive with 1 entries (1 files):
- molecules-2364257-supplementary.pdf
